# Supplementary material for: Milk Osteopontin for Gut, Immunity and Brain Development in Preterm Pigs
Source: Nutrients. 2021 Jul 31;13(8):2675. doi: 10.3390/nu13082675 (PMC8400468; doi:10.3390/nu13082675)
Supplement: Supplementary file 1 [file nutrients-13-02675-s001.zip]

Archive with 1 entries (1 files):
- nutrients-1300536-supplementary.pdf
